# Supplementary material for: Replication stress induces mitotic death through parallel pathways regulated by WAPL and telomere deprotection
Source: Nat Commun. 2019 Sep 17;10:4224. doi: 10.1038/s41467-019-12255-w (PMC6748914; doi:10.1038/s41467-019-12255-w)
Supplement: Supplementary file 9 — Source Data [file 41467_2019_12255_MOESM9_ESM.xlsx]

## Sheet: Fig 1c
1c
Untreated	DMSO	APH1uM	HU500uM	Untreated	DMSO	Aphidicolin (1mM)	HU250 (mM)	HU350uM	HU500uM
1.1	1	0.5	0.7	0.4	0.8	0.7	0.7	1.1	1.1
0.6	1.1	0.7	0.6	0.7	0.6	0.7	0.9	1	0.6
0.7	1.1	0.7	0.6	0.6	0.8	1	0.7	1.4	2
0.8	1.1	0.9	0.7	0.9	1.6	2.4	1.9	1	5.7
0.8	1.2	0.8	0.7	0.6	2.3	0.9	0.7	3.7	2.1
0.7	1	0.9	0.6	0.9	0.6	1.3	0.8	7.2	2.1
0.8	0.7	0.7	0.6	0.5	0.5	1.2	0.6	1.3	2
0.7	0.8	0.9	0.6	0.7	0.6	8	0.8	0.8	1
0.6	0.6		0.7	0.7	1.6	1.6	0.7	0.8	5.5
1.2	0.7		0.7	1.7	0.9	2.7	0.8	2.9	1.6
1.2	0.8		0.7	0.6	0.4	13.8	0.6	0.9	1.1
0.5	1.1		0.7	0.7	0.8	9.7	0.7	1.6	0.9
0.6	1		0.8	0.5	0.5	8.2	1.7	0.7	8.5
0.6	0.6		0.8	0.6	0.6	0.7	0.7	0.9	0.9
0.8	0.8		0.8	0.4	1.8	0.7	0.6	2.6	1.4
0.9	1.3		0.9	0.7	0.5	0.8	0.6	0.9	1.6
0.7	0.6		0.7	0.4	0.9	0.9	0.7	1.2	0.8
0.6	0.6		0.6	0.6	0.7	1.8	0.4	2.3	1.7
0.8	0.9		0.7	0.8	3.6	0.8	0.6	1.4	1
0.9	0.8		0.6	1.1	0.7	0.9	0.5	2.6	1.4
0.7	0.6		0.9	1	1.9	2.8	0.7	1.2	1.4
0.6	1		0.7	1.4	0.5	1	0.8	0.8	0.9
0.6	0.7		0.6	0.6	1.5	2	0.6	1	1.4
0.7	0.7		1.6	0.5	0.7	0.8	0.8	1.3	1.1
1	0.6		0.6	0.4	0.5	9.6	0.5	5.1	0.7
0.7	0.7		1.7	0.6	0.5	5.9	0.9	1.7	2
0.7	0.6		0.5	0.6	0.5	7.3	1	5	1.4
0.9	0.7		0.9	0.5	0.7	0.9	0.5	0.9	0.9
0.8	0.7		0.7	0.5	0.8	1.1	0.7	5	1.6
2.1	0.7		0.7	0.6	0.7	4.4	0.5	2.2	0.7
0.6	0.8		0.6	0.7	0.9	5.7	2.7	1	2.5
0.6	1.2		1.1	0.6	0.8	0.8	0.5	3.9	7.8
0.6	0.6		0.7	0.5	1.1	0.5	0.8	1.1	1.5
0.8	0.6		0.8	0.5	0.5	1.3	0.5	1.3	9.3
0.6	0.5		0.6	1.8	0.6	0.8	0.9	1	1.1
0.5	0.7		0.7	0.6	0.5	1.9	0.7	2.1	1
0.6	0.7		0.6	0.8	0.8	1.4	0.8	0.8	0.9
0.6	0.8		0.5	0.6	2.1	0.7	0.9	0.8	7
0.7	0.7		0.6	0.7	0.5	0.8	0.5	4.2	1
0.9	0.5		0.6	0.7	0.5	1.7	0.6	0.6	0.6
0.6	0.5		0.6	0.5	0.6	0.9	0.6	1.3	1
0.5	0.9		1.2	0.5	0.4	1.1	1	1.4	5.2
0.9	0.9		0.8	1.7	1	2.5	1	1.1	0.8
0.9	1		0.7	0.5	1.1	2.7	0.7	0.8	1.3
0.8	0.8		0.7	0.4	0.8	5.8	2.1	0.6	2.7
1	0.9		1.1	0.7	4.2	0.9	0.9	1.4	1.3
0.6	0.8			0.7	0.9	1.7	11.8	1.1	1
0.8	0.7			0.5	0.9	0.9	0.6	3.3	0.9
0.5	0.5			0.8	1	0.8	1.2	0.7	8.8
0.6	0.9			0.7	1.1	1	0.5	1.3	0.9
0.6	0.7			0.7	0.8	0.7	0.5	0.8	1.7
1.4	0.7			2.1	4.2	11.7	0.7	0.8	1.9
0.8	0.7			0.8	0.9	0.9	0.7	11.4	13.2
0.5	0.8			0.8	0.9	1.7	0.6	1.1	3.2
0.6	0.8			1.8	0.6	10.1	0.6	1.1	0.9
0.7	1			2.5	1.5	0.6	0.7	1.5	8.8
0.6	0.7			1.2	0.8	0.9	0.7	0.8	6.7
0.6	0.4			0.6	0.6	0.7	0.6	1	1
0.5	1			0.8	0.6	0.8	1	0.9	0.8
0.7	0.9			0.7	0.6	0.8	1.5	4.1	2.4
0.6	0.6			0.9	0.7	1	0.6	1.3	1.3
0.8	0.7			0.7	0.7	1.1	0.4	0.8	1
0.5	0.7			0.6	0.6	1.3	0.7	3.3	2.4
1.3	0.7			0.6	0.8	1	2	1.7	5.9
0.7	0.5			0.8	0.5	0.8	1.1	0.8	1.7
0.7	1			0.8	0.7	1.8	3	3.6	0.8
0.6	0.8			0.7	0.6	0.8	0.6	1.8
0.7	1			0.6	0.6	2.4	0.6	1.4
0.6	0.8			0.5	0.6	3.4	1	1.3
0.5	0.6			0.6	0.8	7	0.7	2.1
0.6	0.6			0.7	0.5	8.9	0.5	1.5
0.6	0.6			0.6	0.6	0.7	0.7	2.3
0.6	0.5			4	0.4	1.2	0.6	0.9
0.6	0.8			1.5	0.7	0.7	0.5	0.9
0.6	0.7			0.6	0.5	1.2	0.6	1.2
0.6	1			0.9	0.5	1.5	0.5	0.8
0.6	1.1			0.7	0.5	0.7	0.5	1.1
0.7	0.7			0.4	0.6	1.9	0.5	0.9
0.6	0.6			0.5	0.7	10	0.5	0.8
0.6	0.7			0.9	0.8	5.2	0.5	0.6
0.8	0.6			0.4	0.5	5.3	0.9	0.7
0.6	0.6			0.6	0.5	5	0.6	1
0.9				1.1	0.5	5.4	0.9	2.6
				0.6	0.6	8.7	1	2
				0.6	0.5	0.8	1.1	4.1
				0.4	0.5	0.8	0.7	0.8
				2.1	1.2	0.7	0.8	0.9
				0.6	0.5	1.4	0.6	1.6
				0.6	0.5	0.7	0.7	1
				0.6	0.5	0.8	0.6
				0.6	0.5	0.9	0.6
				0.5	0.6	0.5	0.5
				0.6	0.5	0.9	0.8
				0.6	0.9	0.8	0.5
				0.6	0.5	5.2	0.5
				0.6	0.6	1.1	0.6
				1.6	0.7	1.2	0.6
				0.6	0.4	4.8	0.7
				0.6	0.6	1.7	0.7
				0.7	0.5	1.8	0.7
				0.6	0.5	3.8	0.5
				0.5	1.5	9.9	0.8
				1.6	1	8.6	0.6
				1.2	0.8	0.8	0.5
				1.1	1.3	1.8	0.6
				2.6	0.8	0.7	0.7
				3.2	0.8	0.9	0.4
				1.6	0.8	1.5	0.5
				1.1	14.9	0.8	0.6
				1.4	0.7	0.8	0.6
				13.6	0.8	1.7	0.6
				2.1	4.3	1	0.7
				3.1	0.7	1.1	1
				1.5	2	1.6	0.9
				3.8	10.7	1	0.5
				0.8	3.3	1.2	0.5
				0.6	0.7	2.4	0.7
				1	1.6	10.7	0.9
				0.8	1	3.9	1.3
				6.3	1.5	9.6	0.6
				1	0.7	3.9	0.6
				2.5	1.2		0.7
				0.8	0.6		0.5
				1.4	0.8		0.5
				1.7	0.8		0.8
				1.4	1.6		0.4
				1.4	2.3		0.6
				0.6	1.1		0.5
				1	0.7		0.6
				1.2	2.6		0.5
				1.3	0.7		1.1
				0.7	1.5		0.6
				1.3	0.9		0.6
				2.7	1		0.8
				0.9	0.9		1
				2.8	0.9		0.5
				5	1.4		1
				1.4	1.7		0.5
					0.8		0.6
					2.9		0.7
					1		0.9
					4.9		0.8
					1.1		0.5
					1.7		0.6
					0.8		0.6
					0.7		0.6
					1.5		0.6
					0.8		1.1
					2.4		0.6
					1.8		0.7
					0.9		0.9
					1.1		0.7
					1.6		0.8
					1		0.7
					1.1		1.2
					1.4		0.7
					0.9		1
					1.1		0.6
					0.9		0.7
					1.3		0.7
					1.1		0.8
							0.8
							1.1
							0.9
							0.9
							1
							0.7
							0.7
							0.7
							0.8
							0.7
							0.7
							0.9
							1.7
							0.9
							0.9
							1.3
							0.7
							1.1
							0.9
							3.2
							1.2
							0.7
							1.4
							2.3
							0.8
							1.1
							1
							0.6
							0.7
							0.7
							0.8
							0.8
							0.6
							0.7
							0.7
							1.2
							0.7
							0.5
							1
							1

## Sheet: Fig 1d
1d
	Normal mitosis			Multipolar Cell division			Mitotic Cell Death			Mitotic bypass
Untreated	100	100	100	0	0	0	0	0	0	0	0	0
DMSO	100	100	100	0	0	0	0	0	0	0	0	0
APH 1.0μM	100	100	100	0	0	0	0	0	0	0	0	0
HU 250μM	97.7778	100	100	0	0	0	2.22222	0	0	0	0	0
Untreated	100	91.8919	98.1482	0	0	1.85185	0	0	0	0	8.10811	0
DMSO	95.8333	100	100	0	0	0	2.08333	0	0	2.08333	0	0
APH 1.0μM	83.3333	61.1111	76.4045	0	0	0	8.33333	33.3333	23.5955	8.33333	5.55556	0
HU 250μM	100	100	100	0	0	0	0	0	0	0	0	0
HU350μM	82.1429	96.6667	96.7742	0	0	0	7.14286	3.33333	3.22581	10.7143	0	0
HU500μM	90.9091	86.3636	63.6364	0	0	0	4.54545	9.09091	27.2727	4.54545	4.54545	9.09091

## Sheet: Fig 1e
Start duration(Hr)	Mitotic Duration	Mitotic cell death	Mitotic bypass	Multipolar cell division				Start duration(Hr)	Mitotic Duration	Mitotic cell death	Mitotic bypass	Multipolar cell division
4.9	0.7							4.4	0.6
5.9	0.7							5.8	0.6
7	1							11.8	0.6
8.1	0.6							16.3	0.6
10.2	0.4							28.6	0.6
11.2	0.6							29.9	0.6
11.7	0.6							4	0.6
13.7	0.6							5.1	0.6
14.5	0.7							7.7	0.6
15.3	0.7							8.3	0.6
16.3	0.7							10.9	0.6
18.4	1							12	0.6
20.4	0.5							13.4	0.6
21	0.6							38.9	0.6
22.1	0.6							4.6	0.6
22.7	0.5							5.7	0.6
23.8	0.5							6.8	0.6
24.8	0.5							9.8	0.6
25	0.6							10.8	0.6
26	0.6							11.6	0.6
27.1	0.6							12.3	0.6
27.8	0.5							23.8	0.6
29.5	0.4							32.3	0.6
29.9	0.5							31.4	0.6
30.2	0.6							32.3	0.6
32.9	0.5							6	0.5
33.9	0.4							7.7	0.7
34.2	0.4							10	0.7
34.7	0.6							5.5	0.9
35.5	0.6							6.1	0.8
36.8	0.6							8.3	0.9
37.1	0.6							5.5	0.7
38.1	0.6							6.1	0.9
39.1	0.5
39.5	0.6
40.1	0.5
41.5	0.5
42.2	0.5
43	0.5
44.1	0.5
45	0.5
45.5	0.4
46.4	0.5
48.3	0.5
49	0.4
50.2	0.5
50.6	0.5
51.3	0.5
52.2	0.7
53	0.5
54.7	1
56.3	0.6
56.9	0.5
57.4	0.5
58.5	0.4
59.4	0.4
60.6	0.5
61.3	0.5
61.9	0.5
6.9	1
7.6	1.1
10	1.1
10.4	1.1
11.9	1.2
11.5	1
14.6	0.7
16	0.8
17.3	0.6
18	0.7
19.7	0.8
21.3	1.1
22.6	1
24.3	0.6
25.3	0.8
26.8	1.3
28.4	0.6
29	0.6
29.5	0.9
31	0.8
32.6	0.6
33.8	1
35.2	0.7
40.3	0.7
41.1	0.6
42.3	0.7
43.5	0.6
44.2	0.7
45.9	0.7
47.1	0.7
47.8	0.8
48.1	1.2
51.3	0.6
53.3	0.6
54.1	0.5
56.3	0.7
57.5	0.7
58.8	0.8
59.8	0.7
61	0.5
61.9	0.5
4	0.9
5.2	0.9
6.6	1
7.7	0.8
8.6	0.9
9.6	0.8
10.3	0.7
11.2	0.5
11.8	0.9
18.6	0.7
19.1	0.7
20.3	0.7
20.7	0.8
22	0.8
22.5	1
23.7	0.7
25.2	0.4
25.4	1
27.1	0.9
29	0.6
29.4	0.7
29.9	0.7
31.1	0.7
31.8	0.5
32.4	1
35.7	0.8
37.4	1
38.5	0.8
39.5	0.6
40.1	0.6
41.4	0.6
42.7	0.5
43.6	0.8
45.9	0.7
49.3	1
51.4	1.1
54.6	0.7
56	0.6
56.6	0.7
57.5	0.6
61.7	0.6

## Sheet: Fig 1f
Start duration(Hr)	Normal mitosis	Mitotic cell death	Mitotic bypass	Multipolar cell division				Start duration(Hr)	Mitotic Duration	Mitotic cell death	Mitotic bypass
4.3	0.8							4.9	0.7
5.5	0.6							9.3	0.7
6.6	0.8							10.3	1
8.8	1.6							13.1	2.4
8.8	2.3							21.3	0.9
12.3	0.6							25.7	1.3
13.7	0.5							28.5	1.2
14.4	0.6							43	1.6
14.9	1.6							44.3	2.7
18.1	0.9							33			13.8
19.4	0.4							45.4	9.7
19.7	0.8							50.2		8.2
22.1	0.5							4	0.7
22.9	0.6							5.4	0.7
23.3	1.8							7.5	0.8
25.9	0.5							13.4	0.9
26.6	0.9							14.3	1.8
27.5	0.7							16.9	0.8
35.3		3.6						19.9	0.9
38.7	0.7							22.9	2.8
39	1.9							28.3	1
41.9	0.5							28.6	2
42.4			1.5					31.1			0.8
41.7	0.7							35.9		9.6
44.4	0.5							39		5.9
44.9	0.5							40.6		7.3
45.4	0.5							45.5		0.9
46.8	0.7							45.1	1.1
47.2	0.8							53		4.4
47.9	0.7							56.2		5.7
48.7	0.9							3.5	0.8
50.9	0.8							4.2	0.5
52.2	1.1							7.6	1.3
53.4	0.5							10.3	0.8
54	0.6							13	1.9
55.1	0.5							15.7	1.4
56.6	0.8							17.6	0.7
57.4	2.1							18.6	0.8
59.9	0.5							25	1.7
60.4	0.5							27.5	0.9
61.4	0.6							28.6	1.1
62.4	0.4							33.3		2.5
60	1							46		2.7
66	1.1							56.3		5.8
48	0.8							3.4	0.9
252	4.2							3.4	1.7
54	0.9							4.9	0.9
54	0.9							5.5	0.8
4.2	1							8.1	1
4.9	1.1							13.7	0.7
6.6	0.8							20.2		11.7
9.4	4.2							22.9	0.9
10.1	0.9							25.3	1.7
10.9	0.9							34.2		10.1
14.9	0.6							38.2
16	1.5							4.3	0.6
22.1	0.8							4.7	0.9
24.3	0.6							5.4	0.7
26.1	0.6							7.7	0.8
27.2	0.6							8.9	0.8
27.4	0.7							9.1	1
29	0.7							13.8	1.1
29.4	0.6							16.5	1.3
30.5	0.8							21.4	1
32	0.5							26.6	0.8
32.3	0.7							28.4	1.8
33	0.6							30.5	0.8
33.7	0.6							46.6	2.4
34.5	0.6							52	3.4
36.5	0.8							52.9		7
37.7	0.5							53.9		8.9
38.7	0.6							7.6	0.7
39.7	0.4							13.6	1.2
40.5	0.7							19.5	0.7
41.8	0.5							23.1	1.2
42.5	0.5							25.8	1.5
43	0.5							31.3	0.7
43.3	0.6							32.7	1.9
44	0.7								10
44.5	0.8							46.6		5.2
45.1	0.5							47.4		5.3
45.4	0.5							45.8		5
45.8	0.5							47.3		5.4
46.1	0.6							49.1		8.7
47.4	0.5							4.6	0.8
48.3	0.5							4.9	0.8
48.6	1.2							4.8	0.7
50.2	0.5							7	1.4
51	0.5							9.8	0.7
52.1	0.5							11.1	0.8
52.9	0.5							14.8	0.9
53.6	0.6							16.9	0.5
54.6	0.5							17.6	0.9
55.2	0.9							24.2	0.8
57.3	0.5							25.8		5.2
57.6	0.6							30.4	1.1
58.9	0.7							39.2	1.2
59.7	0.4							43.1	4.8
60.4	0.6							53.1	1.7
61.1	0.5							57.1	1.8
62.1	0.5							58.3		3.8
4.4	0.9							26.6		9.9
5.2	1.4							37.8		8.6
7.2	1.7							4.6	0.8
10.2	0.8							5.8	1.8
11.7	2.9							8.3	0.7
13	1							8.6	0.9
17.7	4.9							10.8	1.5
21.9	1.1							12.5	0.8
22.5	1.7							13.9	0.8
28.1	0.8							15.7		1.7
29.9	0.7							19.2	1
32.4	1.5							19.4	1.1
33.7	0.8							21.6	1.6
37.1	2.4							26.3	1
40.7	1.8							31.4	1.2
43.9	0.9							34.5	2.4
45.2	1.1							37.2		10.7
45.4	1.6							44.3		3.9
47.9	1							44.2		9.6
50	1.1							58.2		3.9
53.7	1.4
55.7	0.9
57.1	1.1
58.2	0.9
60.1
61.4	1.1
3.1	1.5
5	1
5.9	0.8
6.2	1.3
7.6	0.8
8.4	0.8
9.8	0.8
11.8		14.9
8.7	0.7
11.9	0.8
11.5			4.3
16.5	0.7
17.2		2
19.5		10.7
27.4			3.3
30.5	0.7
32.8	1.6
35.1	1
35.7	1.5
37.8	0.7
39.4	1.2
41.2	0.6
43.8	0.8
45.9	0.8
47.9	1.6
49.5	2.3
51.2	1.1
52.3	0.7
54.4	2.6
56.8	0.7
57.2	1.5
59.1			0.9
60	1
61	0.9

## Sheet: Fig 1g
Untreated	DMSO	HT1080 6TG APH0.5uM	HT1080 6TG APH0.75uM	HT1080 6TG APH1.0uM	APH 2uM	HT1080 6TG HU 250uM	HT1080 6TG HU350uM	HT1080 6TG HU500uM
0.6	1.2	0.4	0.4	0.5	2.8	0.7	0.7	0.5
0.7	0.8	0.6	0.5	0.9	0.7	0.7	0.4	0.6
0.7	0.5	0.8	0.4	0.5	1.2	0.7	0.5	0.5
0.5	0.8	0.4	0.5	0.5	2.5	0.9	0.4	0.7
0.8	0.7	0.6	0.7	0.6	1.8	1	0.7	0.5
0.5	0.7	0.4	0.6	0.6	6.4	0.5	0.4	0.6
0.7	0.8	0.4	0.8	0.6	4.9	0.5	0.6	0.8
0.6	0.7	0.8	0.6	0.7	11.1	1	0.4	0.6
0.6	0.8	0.5	0.5	1.5	4.7	1	0.5	5.2
0.7	0.6	0.6	0.7	0.9	11.1	0.7	0.3	1
0.7	1	0.5	1.2	0.9	3.6	0.7	0.7	1
0.8	0.7	0.8	0.7	0.8	7	1	0.5	6.3
0.6	0.6	1	0.5	0.6	3.1	0.6	0.4	2
1	0.5	0.3	0.7	0.7	1	0.9	0.6	1.5
0.5	0.7	1.5	1.2	1.3	7	1	0.6	3.1
0.6	0.6	0.8	1	1	3.2	1.1	0.5	0.8
0.6	0.4	0.8	0.7	0.6	12	0.9	0.6	3.8
1.6	0.7	1.2	1	0.9	1.5	0.3	0.5	1
0.7	0.6	0.3	0.5	0.8	8.2	0.9	1.2	2.1
0.9	0.6	0.6	0.7	0.7	2.4	0.7	0.5	0.7
0.6	0.4	0.6	0.7	0.5	0.9	1	0.4	7.8
0.7	0.8	0.7	0.6	0.5	4	1	0.8	5.6
0.7	0.5	1.6	0.8	0.7	0.9	1	0.7	1.3
0.9	0.6	1.4	0.9	0.7	0.8	1.1	5.8	4.6
0.7	0.8	0.4	0.8	0.8	0.7	0.9	4.5	1.1
0.8	0.6	0.7	0.4	0.5	0.9	0.8	0.9	1.5
0.6	0.6	0.8	0.8	0.7	1.6	0.8	0.7	0.4
0.6	0.8	0.5	1.3	0.8	0.9	0.7	5.1	0.4
0.9	0.7	0.6	0.5	1	0.6	0.9	0.5	0.4
0.6	0.4	0.5	0.8	1.2	1.3	12.2	1.6	0.5
0.7	0.5	0.8	1.4	0.9	0.6	0.8	0.9	0.8
0.7	0.9	0.9	0.8	1.1	0.7	0.9	0.4	0.7
0.7	0.7	0.6	1	1.1	0.7	1.6	0.6	0.4
0.8	0.5	1.1	0.6	1.4	0.6	11.9	1.5	0.6
0.9	0.8	0.9	0.8	0.6	0.9	5.8	0.9	1.1
0.8	0.7	0.6	0.5	1.1	0.9	0.9	0.9	0.7
0.8	0.7	1.1	0.5	1.1	0.9	0.4	1.3	1
0.8	0.8	1.2	0.6	1.3	1.1	1	0.7	0.9
0.5	0.6	0.7	0.4	1.2	1.5	1.2	0.4	0.7
0.7	0.6	0.9	0.5	0.6	1.1	2.2	0.4	0.5
0.6	0.5	0.5	0.5	1	1.1	2	0.3	0.5
0.8	0.6	0.6	0.9	0.5	6.5	1.8	0.5	4.7
0.6	0.7	0.6	0.7	0.4	5.2	1.2	0.4	4.4
0.6	0.7	0.7	1.4	0.9	4.9	4.8	0.5	0.7
0.7	0.5	0.9	0.9	0.6	4	2.4	0.5	1.6
0.6	0.7	0.4	0.8	0.5	6.2	1.2	0.5	1.2
0.8	0.7	1.3	0.8	0.9	6.5	0.5	0.4	1.5
0.7	0.6	0.6	0.8	0.7	7.6	0.8	0.6	1.2
0.9	0.6	0.4	0.6	1	0.5	0.7	0.5	1
1.3	0.5	0.4	0.7	0.9	0.7	0.4	0.3	0.7
0.7	0.8	0.7	1.2	0.9	0.9	0.7	0.8	3.9
0.6	0.5	0.5	0.9	1	1.2	0.6	0.6	1
0.7	1.1	0.7	0.7	0.9	1.3	0.7	0.6	5.8
0.9	0.7	0.6	0.8	0.4	0.9	0.9	1.8	3.2
0.7	0.8	0.6	0.6	0.8	0.7	0.5	0.6	4.8
0.6	0.7	0.5	1.3	0.9	8.2	1.3	0.6	0.8
0.7	0.7	1.1	1.6	1.2	1.1	0.8	0.6	1.2
7.1	0.6	0.8	1.7	1	7.2	1.2	0.9	1.2
0.6	0.8	0.5	1.1	1.2	6.3	1.2	0.5	1.1
0.6	1	1.4	1.1	0.9	3.3	1.6	0.7	0.5
0.9	0.7	1.2	0.8	2.6	2.6	0.6	5.7	0.7
0.8	0.5	0.7	0.5	4.2	0.6	1.3	0.8	0.5
0.8	0.5	0.6	0.5	0.8	0.8	0.7	0.5	0.5
0.7	1	0.8	1	0.4	0.6	1	0.5	0.5
0.9	0.8	1.1	0.8	5.4	1.2	2.5	0.7	0.8
0.7	0.5	0.5	0.7	5	1.2	1.6	0.6	0.7
0.6	0.7	0.8	0.4	4.2	0.8	1.1	0.8	0.7
0.7	0.6	0.5	0.4	10.3	0.7	0.6	0.5	0.5
0.6	0.7	0.6	0.5	4.4	0.8	1	1.9	0.5
0.6	0.7	1.6	0.6	5.8	0.9	0.4	0.6	0.6
0.7	0.7	0.6	0.6	2.3	1	1.8	10	0.6
0.8	0.6	0.4	1.1	3.6	7.2	1.3	3.7	1.2
0.6	0.8	0.6	0.9	6.5	2.8	0.7	0.5	1
4	0.7	0.9	1.1	4.2	5.6	0.7	2.9	0.6
0.6	0.6	0.8	1.8	4	6.4	6.2	0.6	0.6
0.7	0.6	0.6	8	5.4	6.2	7.1	2.3	1.7
0.5	0.5	0.6	0.8	0.4	3.9	0.8	2.1	0.7
0.6	0.5	1.1	1	4.9	4.4	2.1	1.7	0.7
0.6	0.5	0.6	0.9	4.4	0.8	0.7	0.8	1.1
0.7	0.5	0.9	1	5.9	0.7	1.1	1.1	0.8
0.6	0.6	0.4	1.8	4.8	1.4	5.3	1.3	0.7
0.5	0.6	0.9	0.7	3.3	1	0.7	1	0.7
0.6	0.6	1.8	7	4.4	1.4	1	2.7	0.5
0.7	0.6	1	3.1	4.4	1.2	1.9	1	0.7
0.8	0.8	1.6	6.9	4.2	1.8	2.1	0.7	1.1
0.6	0.6	0.7	0.6	4.8	7.7	0.5	1	1.6
0.9	0.8	0.9	6.4	5.8	7.1	0.6	1.2	4.1
0.6	0.7	1.2	0.5	3.5	6.2	0.7	0.9	0.9
0.7	0.6	0.9	3.4	2.8	4.4	0.8	0.9	3.8
0.6	0.7	1.4	5.5	0.8	5.9	0.5	1.2	0.9
0.6	0.7	1	4.6	4.1	7.3	0.7	1.4	0.9
0.7	0.5	1.2	5.3	3.9	3.1	0.6	0.7	1.3
1.1	0.7	0.6	6.2	7		0.5	1.2	5
0.6	0.8	1.4	1.5	4.2		0.7	2.4	2.7
0.6	0.6	0.6	7.4	4.7		0.6	1.8	1.2
0.7	0.5	0.6	6.1	5.3		0.6	1.1	5.3
0.7	0.6	0.8	7.4	6.5		0.7	1	1.7
0.6	0.6	0.8	0.9	3.8		0.5	1.1	1
0.6	0.7	8.6	6.5	4.8		0.6	0.5	1.1
0.6	0.8	1	5.7	3.2		0.9	0.8	0.6
0.6	0.6			0.7		1.3	0.6	0.4
0.6	0.5			0.8		0.7	0.5	0.7
0.8	0.8			0.8		0.7	0.4	0.6
0.6	0.8			1.3		1.1	0.4	0.9
0.6	0.7			1.2		1	0.6	1.1
0.6	0.6			0.5		0.9	0.5	0.5
0.6	0.4			0.7		0.5	0.9	0.9
0.5	0.5			2		0.8	0.5	0.9
1.2	0.6			1.1		1	0.7	7
1.2	0.5			1.2		1.3	0.7	1
0.5	0.6			1.1		1	0.6	5.2
0.5	0.7			7.8		0.8	1.8	0.7
0.6	0.6			1.1		0.9	1.2	5.7
0.7	0.5			1.4		0.7	0.5	7.3
0.7	0.7			2		1	0.8	4
0.7	0.5			1.8		1.1	0.4	1
0.6	0.9			1.3		1	0.9	3.6
0.6	0.7			1.9		1	1.6	4.5
0.6	0.7			4.6		1.1	0.9	5.1
0.7	1.5			1		0.9	0.9	0.9
0.8	0.7			7.8		10	0.7	4
0.5	0.6			8.6		7.1	0.9	1.3
0.7	3.3			8.3		5.7	0.9	0.9
0.5	0.8			9.9		1.3	1	1.3
0.7	0.5			2		3	0.7	6.3
0.6	0.7			1.5		1.3	3.1	5.4
0.5	0.7			8.6		1.3	0.8	1.1
0.5	0.6			4.5		2.1	1.5	1.3
0.7	0.6			1.7		0.8	0.8	5.5
0.6	0.6			1.3		1.2	1.4	1.3
0.5	0.8			1.6		1.8	1	0.4
0.9	0.5			1.5		1	1	0.6
0.7	1.1			1.8		0.7	2	0.5
0.8	0.7			0.8		0.7	0.6	1.3
0.6	0.8			0.7		1	1	0.7
1.2	0.7			0.8		0.6	0.5	0.5
0.9	0.7			0.8		0.8	0.5	0.9
0.7	0.6			0.7		0.8	0.5	2.3
1.3	0.8			1		0.6	0.6	0.7
0.6	1			1		0.6	0.4	0.5
0.7	0.7			2.8		1	0.4	1.5
0.9	0.5			0.8		0.7	0.7	1.2
0.6	0.5			1.1		0.7	0.3	1.1
0.6	1			1.2		0.9	0.7	3.5
0.5	0.8			1.5		1.1	1.1	0.6
0.7	0.5			5.5		1	0.6	1.1
1	0.7			3.5		1	0.4	1.1
0.6	0.6			23.9		1	0.7	0.7
0.8	0.7			3		0.8	0.5	1.1
0.6	0.7			3.5		0.9	0.8	0.9
0.7	0.7			1.4		1.2	0.5	1.4
0.8	0.6			1.2		1.3	0.6	5.7
0.9	0.8			2.4		1	0.8	1
0.7	0.7			5.7		0.8	1	2.2
0.6	0.6			7.3		2.7	0.6	0.9
0.8	0.6			5.1		1	1.2	1.2
0.8	0.5			6.5		1.3	1.8	1.3
0.8	0.5			8.3		0.9	0.9	4.6
0.7	0.5			6.5		1.4	0.8	7.4
0.9	0.5			9.1		2.6	1.3	1.2
1.8	0.6			8.9		1.5	0.5	3.2
0.7	0.6			6.6		1.9	0.4	1.6
0.6	0.6			6.6		5.7	0.8	5.3
0.5	0.6			2.6		1.3	0.7	5.9
0.7	0.8			9.3		4.1	1.7	1
0.6	0.6			3.5		0.6	0.5	1.2
0.7	0.8			7.4		1.8	3.4	4.9
0.6	0.7			7.5		0.8	1	1
0.4	0.6			7.2		0.9	2.4	0.9
0.6	0.7			4.4		0.9	1	5.7
0.6	0.7			5.8		0.9	1	3.8
0.4	0.5			5.8		0.7	0.8	1.3
0.4	0.7			6.6		0.8	0.6	0.4
0.5	0.8			6.1		0.7	2.1	0.5
1.1	0.6			9.1		1.1	0.8	0.4
0.5	0.5			0.7		2.2	1.6	0.6
0.6	0.6			0.8		0.7	1	0.6
0.6	0.6			0.8		0.8	2.6	0.8
0.8	0.7			1		0.8	1.9	0.4
0.5	0.8			0.9		1	1.7	0.4
0.4	0.6			0.9		0.6	1.5	1.1
0.5	0.5			1.9		0.8	0.5	1.4
0.6	0.8			1.1		1	0.6	1
0.5	0.8			7.2		1.6	1.1	0.7
0.7	0.7			3.9		7.6	1.1	0.9
0.7	0.6			6.4		0.8	0.5	1.6
0.5	0.4			7.2		0.9	0.6	0.7
0.8	0.5			6.6		1.4	0.6	0.8
0.6	0.6			3.2		1.6	0.5	4.1
0.5	0.5			7		1	3	5.1
0.6	0.6			8.1		1.4	1	0.6
0.7	0.7			4.4		7.8	9.5	0.5
1	0.6			1.8		0.8	3.9	0.9
0.4	0.5			4.7		0.9	7.7	5.6
0.5	0.7			0.8		1.1	3.9	2
0.6	0.5			0.6		1.4	9.6	1.2
0.7	0.9			0.6		1.2	6.4	1.3
0.8	0.7			0.6		7.9	1	1.5
0.7	0.7			0.7		2.8	0.4	3.2
0.5	1.5			0.8		2.5	7.1	1.6
0.5	0.7			0.8		1.6
0.4	0.6			0.9		1.1
0.6	3.3			0.7		0.5
0.7	0.8			1.1		0.4
0.5	0.5			1.3		0.6
0.4	0.7			0.8		1.1
0.5	0.7			7.9		0.9
0.6	0.6			4.1		0.8
0.6	0.6			1.8		0.5
0.8	0.6			5.2		0.8
0.5	0.5			5.6		0.5
0.7	0.6			7.6		0.5
0.6	1.6			6.3		0.7
0.6	0.7			8.4		0.6
0.7	0.6			6.8		0.8
0.6	0.5			6.1		1.1
0.5	3.3			3.8		0.6
0.8	0.8			3.5		0.6
0.9	0.5			6		0.7
0.5	0.9					0.7
0.5	0.6					1
0.7	0.8					1.8
0.7	0.7					2
0.9	0.7					0.8
0.6	0.6					1.1
2	0.9					0.6
0.6	0.5					6.9
0.7	0.7					1.7
1.1	1					1.1
1	0.7					6.7
						0.6
						0.8
						0.4
						0.6
						0.4
						0.4
						0.5
						0.4
						0.6
						0.4
						0.4
						0.5
						1.3
						0.4
						0.5
						0.4
						0.5
						0.5
						0.7
						0.5
						0.5
						0.7
						1.4
						0.4
						0.5
						0.6
						0.7
						0.7
						0.6
						0.6
						1.8
						1.2
						0.5
						0.5
						0.5
						0.8
						0.6
						0.6
						0.5
						1.2
						1.1
						1.1
						0.9
						4.1
						0.5
						0.5
						0.4
						0.7
						0.4
						0.5
						0.4
						0.6
						0.4
						0.5
						0.6
						0.6
						0.5
						0.7
						0.7
						0.4
						0.5
						0.8
						0.4
						0.4
						0.5
						0.7
						0.6
						0.6
						0.8
						0.5
						0.7
						0.4
						0.6
						0.5
						0.5
						0.8
						0.4
						0.6
						0.6
						3.1
						0.4
						0.9
						1.5
						1
						2.4
						1.3
						1.2
						1.1
						1.7
						1.4
						1
						1.2
						1
						0.5
						0.5
						1.8
						3
						9.5
						1.2
						0.9
						0.3
						0.4
						0.4
						0.4
						0.5
						0.4
						0.5
						0.3
						0.5
						0.5
						0.6
						0.4
						0.6
						0.6
						0.4
						0.4
						0.8
						0.6
						0.3
						0.5
						0.5
						0.8
						0.5
						0.5
						0.8
						0.4
						0.7
						0.7
						0.4
						0.9
						0.4
						0.5
						0.8
						0.4
						0.4
						0.7
						0.8
						0.7
						0.7
						1
						0.7
						0.8
						0.8
						0.4
						0.8
						0.6
						0.8
						1
						0.7
						1.1
						0.9
						1.4
						0.5
						0.7
						0.8
						0.8
						0.4
						1.2
						0.9
						0.7
						0.7
						2.5
						1.7
						1.2
						0.8
						2
						0.5
						1.3
						0.5
						2.2
						1
						0.9
						1.4
						0.6
						1
						1.8
						1.4
						1.1
						1.7
						1.8
						1
						0.7
						0.9
						0.9
						0.4
						1.3
						1.2
						0.7
						1.2
						1.1
						1.7
						0.9
						1.8
						3.6
						6.6
						3.3
						5.4
						5.1
						6.2
						1.4

## Sheet: Fig 1h
	Normal mitosis			Multipolar Cell division			Mitotic Cell Death
HT1080 6TG untreated	100	100	100	0	0	0	0	0	0
HT10806Tg DMSO	100	100	100	0	0	0	0	0	0
HT1080 6TG APH0.5uM	97	92		2	3		1	5
HT1080 6TG APH0.75uM	80	82		2	3		18	15
HT1080 6TG APH1.0uM	58	66	52.3158	1	2		41	32	47.6842
HT1080 6TG APH2.0uM	66.6667	61.5385	64.7059	0	0	0	33.3333	38.4615	35.2941
HT1080 6TG HU 250uM	92	90	88.7482	2	3		6	7	4.25936
HT1080 6TG HU350uM	86	90		6	1		8	9
HT1080 6TG HU500uM	74	69	42.963	5	3	4.1358	21	28	52.9012

## Sheet: Fig 1i
Start time(Hr)	Normal	Mitotic cell death	Abnormal mitosis	Interphase cell death		Start time(Hr)	Normal	Mitotic cell death	Abnormal mitosis	Interphase cell death
3.7	0.5					5.2	0.5
4.5	0.6					6.6	0.9
5.1	0.6					17.9	0.5
5.5	0.4					19.1	0.5
6.7	0.6					22.1	0.6
7.7	0.6					24.1	0.6
8.4	0.5					25.6	0.6
9.5	0.7					26.1	0.7
10.3	0.8					28.9	1.5
11	0.6					32.1	0.9
12.2	0.7					40.1	0.9
13	0.7					46.5	0.8
14	1.2					49.8	0.6
15	0.6					58.3	0.7
17.2	0.6					59.1	1.3
18.3	0.5					62.9	1
19.5	0.5					9	0.6
20.5	0.8					9.8	0.9
22.1	0.6					12.1	0.8
22.6	0.6					16.7	0.7
23.2	0.6					17	0.5
24	0.8					18.2	0.5
24.6	0.8					19.1	0.7
25.2	0.9					21.2	0.7
26	0.6					20.7	0.8
26.8	0.9					22.5	0.5
28.1	0.7					23.3	0.7
28.8	0.6					30.6	0.8
29.5	0.6					32.6	1
30.5	0.6					38.3	1.2
31.5	0.6					39	0.9
32.4	0.6					40.5	1.1
32.8	0.7					44.4	1.1
33.7	1.3					47.7	1.4
35	0.6					49.8	0.6
35.4	0.9					53	1.1
36.8	0.5					54.3	1.1
37.7	0.7					63.8	1.3
38.7	0.9					62.2	1.2
40.3	0.6					5.2	0.6
41	0.5					7.8	1
41.8	0.8					10.2	0.5
43	0.5					11.5	0.4
43.5	0.8					13.2	0.9
45.3	0.7					15.5	0.6
45.9	0.7					19.4	0.5
47.1	0.8					21.1	0.9
48.6	0.6					24	0.7
49.7	0.9					29.3	1
50.7	0.6					35.6	0.9
52	0.6					39.2	0.9
53.3	0.7					43.6	1
54.1	0.8					46.2	0.9
54.9	0.7					52	0.4
56	0.6					53.6	0.8
56.8	0.6					63.7	0.9
58.4	0.7					50.9	1.2
58.7	0.6					48.4	1
59.7	0.8					48			1.2
61	0.7					19.9		0.9
61.4	0.6					27		2.6
4.1	0.8					30.4		4.2
4.8	0.5					33.4		0.8
5.1	1.1					34.3		0.4
7	0.7					35.9		5.4
7.4	0.8					37.2		5
8.2	0.7					38.9		4.2
9	0.7					39.2		10.3
9.3	0.6					41.1		4.4
9.8	0.8					42.3		5.8
10.3	1					43.1		2.3
11	0.7					44.4		3.6
12	0.5					45.6		6.5
12.8	0.5					51.6		4.2
13.2	1					52.6		4
13.9	0.8					26.8		5.4
14.5	0.5					31.1		0.4
14.8	0.7					34.8		4.9
15.4	0.6					35.4		4.4
16	0.7					36.1		5.9
16.4	0.7					37.5		4.8
17.2	0.7					41.4		3.3
17.8	0.6					42.1		4.4
18.2	0.8					43.7		4.4
18.8	0.7					45.4		4.2
19.2	0.6					48.5		4.8
19.8	0.6					50.2		5.8
20.2	0.5					58.9		3.5
20.7	0.5					59.1		2.8
20.8	0.5					60.2		0.8
21.1	0.5					26.3		4.1
21.5	0.6					27.2		3.9
22.1	0.6					31.6		7
22.3	0.6					33.5		4.2
22.5	0.6					37.2		4.7
23	0.8					41.5		5.3
23.7	0.6					47		6.5
24	0.8					49.2		3.8
24.5	0.7					57.1		4.8
25.3	0.6					44.9		3.2
25.7	0.7					5	0.7
26.1	0.7					5.8	0.8
27.1	0.5					5.9	0.8
27.2	0.7					6.4	0.7
27.7	0.8					6.7	0.8
30.1	0.6					7.3	1.3
31.7	0.5					8.5	0.8
32.7	0.6					8.9	0.8
33.2	0.6					11.4	1
33.7	0.7					11.9	1
34.4	0.8					12.1	0.7
35	0.6					12.2	1.2
36	0.5					13	0.5
36.3	0.8					13.1	0.7
38.4	0.8					13.7	2
39.1	0.7					14.6	1.1
39.5	0.6					14.6	1.2
40.4	0.4					14.7	2.8
40.8	0.5					15.3	1.1
42.3	0.6					15.6	0.8
43	0.5					17.5	1.5
43.6	0.6					18.2	1.2
44.7	0.7					20.4	1.1
45.5	0.6					20.5		7.8
46.6	0.5					21.9		23.9
47.8	0.7					22.1		3.5
49.1	0.5					22.4	5.5
49.2	0.9					22.7	3
49.8	0.7					24.5	1.4
51.1	0.7					25.1	1.1
51.9	1.5					25.9	2
53.7	0.7					26.9		3.5
54.5	0.6					29.1	1.2
54.3	3.3					29.6		1.4
58	0.8					31.3	1.8
58.6	0.5					34		5.7
58.8	0.7					34.3	1.3
59.8	0.7					34.7		2.4
60	0.6					38			1.9
60.4	0.6					40.7	0	4.6
61	0.6					41.6	1
2.3	0.6					41.9		7.8
2.8	1.6					42.2		8.6
3.6	0.7					43.4		8.3
4.4	0.6					46.2	2
5.5	0.5					47.2		5.1
6.2	3.3					47.2		6.5
7	0.8					47.5		9.9
10.9	0.5					48.7		7.3
11.4	0.9					48.8	7.2
12.6	0.6					49.4		6.5
13.8	0.8					50.2		2.6
14.1	0.7					50.5		6.6
14.5	0.7					51.4	8.6
15.2	0.6					51.5		9.3
15.7	0.9					51.6		9.1
17.4	0.5					52.3		8.9
18	0.7					52.5		9.1
20.1	1					52.8	1.5	0
21.1	0.7					53.1		8.3
22	0.7					53.7		5.8
23	0.8					54.1		4.4
24	0.7					54.5		6.6
24	0.6					54.7		4.5
25	0.8					54.7		6.6
26	0.7					54.8		5.8
27	0.7					54.8		6.1
28	0.6					55.2		3.5
28	0.5					56.5		7.5
29	3.3					56.7		7.4
29	0.8					57	1.3
34	0.4					59.5	1.6
35	0.4					59.8			1.7
35	0.6					60	1.5
36	0.7					62	1.8
37	0.6					2.9	0.8
37	0.6					3.2	0.7
38	0.7					5	0.6
39	0.6					6.4	0.6
39	0.7					7.4	0.8
40	0.6					7.9	0.8
41	1					9.6	0.6
42	0.6					10.5	0.7
43	1.2					11.6	0.8
44	0.6					12.7	0.8
45	0.8					13.9	0.9
46	0.6					14.9	1
47	0.5					15.2	0.7
48	1					16	1.1
48	0.6					17.4	0.9
49	0.4					17.6	1.3
50	0.9					18.6	0.9
50	0.8					19.8	0.8
50	0.8					21		7.9
52	0.7					22.3	1.9
52	0.6					26.8		4.1
53	0.6					27.3	1.1
54	0.6					27.9	7.2
55	0.6					29.9		3.9
55	1					31.4	1.8
56	0.6					32.9		5.2
57	0.5					33		6.4
57	0.8					36.5		5.6
58	0.6					37.4		7.2
0.8	0.9					38.3		6.3
1.9	0.9					38.5		8.4
2.1	0.7					40		4.4
2.5	0.6					40.3		7.6
6.1	0.7					40.8		6.6
7	0.7					41.4		8.1
8.7	1.7					42.2		7
9.9	1.8					43.7		3.2
11.3	1.1					46.2		6.8
11.6	0.9					46.8	1.8
12.5	1.1					49.2		4.7
12.6	0.9					50		3.5
13.5	0.8					50.6		6.1
13.8	0.8					52.2		3.8
15.4	0.7					53.4		6
16.6	0.7
20.4	0.9
21.2	0.9
22.4	0.7
26.2	1.2
29.8	0.8
31.7	1.2
34	1
36.9	1
39.2	0.9
41.4	1.1

## Sheet: Fig 1j
1j
Untreated	DMSO	Reversine	Aphidicolin1uM	Aphi1uM+Rev	HU250uM	HU250uM+Reversine
42	48	24	42	24	42	36
48	30	24	48	30	42	24
36	66	36	48	18	42	24
54	42	30	78	30	54	18
36	48	36	72	30	60	18
42	42	18	30	24	30	24
36	42	18	42	30	30	24
36	36	24	120	36	60	18
42	48	18	66	42	60	18
66	60	24	72	36	42	24
36	42	24	66	24	42	18
36	30	24	468	24	60	18
42	30	24	66	24	36	18
42	60	18	84	42	54	24
36	48	18	120	36	60	18
36	30	24	108	30	66	18
36	42	24	78	30	54	18
36	36	24	114	24	18	24
36	42	18	276	30	54	30
48	42	30	60	30	42	18
36	42	30	468	30	60	18
36	36	18	516	24	60	18
36	48	36	498	30	60	18
36	42	30	594	36	66	12
30	36	18	120	30	54	18
72	36	54	90	30	48	18
72	30	24	516	30	48	18
30	30	24	270	30	42	24
30	30	30	102	30	54	18
36	30	30	78	30	732	18
42	36	24	96	30	48	18
42	36	54	90	30	54	24
42	36	18	108	36	96	24
36	36	36	48	36	714	24
36	48	48	42	30	348	30
36	36	66	48	30	54	30
42	48	54	48	30	24	162
48	42	24	42	30	60	24
30	36	24	60	36	72	24
42	42	24	60	30	132	30
30	42	30	168	18	120	24
42	30	24	48	30	108	24
36	42	36	66	18	72	30
30	48	36	72	36	288	108
30	36	36	90	30	144	36
42	30	42	330	30	72	24
36	36	42	210	30	30	24
30	36	18	1434	36	48	30
54	42	42	180	30	42	18
42	48	30	210	30	24	24
48	36	30	84	30	42	24
36	30	42	72	30	36	18
72	48	36	144	30	42	24
54	48	108	342	42	54	24
42	42	42	438	30	30	18
78	36	36	306	30	78	18
36	24	24	390	36	48	30
42	30	90	498	30	72	18
54	36	114	390	42	72	18
36	30	18	546	36	96	30
36	36	24	534	30	36	18
30	42	24	396	54	78	18
42	36	24	396	30	42	18
60	30	18	156	30	60	18
36	42	24	558	36	150	18
48	30	30	210	24	96	18
36	54	18	444	36	66	18
42	42	24	450	36	36	24
48	42	24	432	30	60	18
54	90	18	264	54	24	12
42	42	18	348	24	108	18
36	36	18	348	30	78	18
48	198	18	396	30	42	24
48	48	24	366	48	42	18
48	30	24	546	30	372	24
42	42	18	42	30	426	24
54	42	18	48	42	48	24
108	36	18	48	24	126	18
42	36	18	60	18	42	24
36	36	24	54	24	66	78
30	30	18	54	24	318	24
42	36	24	114	30	42	30
36	96	30	66	30	60	24
42	42	24	432	18	114	18
36	36	24	234	24	126	18
24	30	18	384	54	30	24
36	198	24	432	30	36	24
36	48	24	396	24	42	30
24	30	24	192	30	48	24
24	54	66	420	24	30	30
30	36	24	486	24	42	42
66	48	18	264	24	36	30
30	42	36	108	36	30	24
36	42	30	282	24	42	24
36	36	24	48	36	36	24
48	54	18	36	24	36	24
30	30	48	36	18	42	30
24	42	30	36	24	30	24
30	60	24	42	36	36	156
36	42	18	48	24	54	30
30	42	30	48	30	78	36
42	48	18	54	24	42	48
42	42	60	42	18	42	30
30	36	30	66	24	66	30
48	48	30	78	36	60	42
36	42	30	48	18	54	24
30	42	18	474	24	30	24
36	36	30	246	18	48	30
42	30	30	108	24	60	30
60	282	24	312	30	78	36
24	48	30	336	24	60	36
30	24	30	456	36	48	36
36	24	30	378		54
42	36	30	504		42
48	42	36	408		60
42	36	30	366		66
30	36	36	228		60
30	42	24	210		60
24	36	30	360		66
36	42	54			54
42	36	24			600
30	60	30			426
24	36	30			342
30	72	24			78
36	36	30			180
36	48	36			78
48	36	30			78
30	30	48			126
42	60	30			48
36	36	30			72
36	24	30			108
42	54	36			60
36	48	24			42
30	48	18			42
48	42	48			60
54	36	30			36
30	36	54			48
30	36	42			48
42	36	36			36
42	60	48			36
54	36	24			60
36	30	30			42
120	48	24			42
36	36	24			54
42		42			66
66					60
60					60
36					60
42					48
36					54
36					72
84					78
36					60
36					48
42					162
42					60
42					78
30					54
36					84
48					156
36					90
42					114
36					342
36					78
42					246
36					36
42					108
48					48
72					54
42					54
42					54
36					42
36					48
54					42
42					66
42					132
42					42
36					48
42					48
54					60
36					36
42					48
30					60
48					96
48					456
42					48
42					54
36					84
42					96
54					60
42					84
60					468
48					48
36					54
42					66
42					84
36					72
48					474
48					168
102					150
48					96
					66
					30
					24
					36
					66
					54
					48
					30
					48
					30
					30
					42
					36
					48
					66
					36
					36
					42
					42
					60
					108
					120
					48
					66
					36
					414
					102
					66
					402

## Sheet: Fig 1k
1k
	Normal mitosis			Multipolar Cell division			Mitotic Cell Death			Mitotic bypass
HT1080 6TG untreated	100	100	100	0	0	0	0	0	0	0	0	0
HT10806Tg DMSO	100	100	100	0	0	0	0	0	0	0	0	0
HT1080 6TG APH1.0uM	58	66	52.3158	1	2		41	32	47.6842	0	0	0
Aphi+Rev	83.9286	84.2105	87.5	16.0714	13.1579	7.5	0	0	2.5	0	2.63158	2.5
HT1080 6TG HU 250uM	92	90	88.7482	2	3	0	6	7	4.25936	0	0	0
HU250uM+Rev	89.2857	88.2353		6.25	7.05882	0	0		0	4.46429	4.70588

## Sheet: Fig 1l
1l
Start duration(Hr)	Normal mitosis	Mitotic cell death	Mitotic bypass	Multipolar cell division		Start duration(Hr)	Mitotic Duration	Mitotic cell death	Mitotic bypass	Multipolar cell division
0.7	0.4					6	0.4
1.6	0.4					7.8	0.3
1.5	0.6					8.9	0.4
2.2	0.5					9.9	0.4
3.1	0.6					10.9	0.5
3.9	0.3					16	0.5
4.5	0.3					18.3	0.3
4.9	0.4					18.9				0.4
5.5	0.3					22.1				0.9
6	0.4					22.6	0.5
6.7	0.4					25.5	0.4
7.6	0.4					25.8	0.5
8.4	0.4					28	0.4
9.5	0.3					28.7	0.4
9.9	0.3					29.5	0.4
10.1	0.4					29.8				0.6
10.6	0.4					30.3	0.4
11.1	0.4					32.2	0.6
11.7						32.7	0.4
12.3	0.5					32.7	0.3
12.8	0.5					33.3	0.4
13.6	0.3					34.2	0.6
14.5	0.6					37.3	0.4
15.8	0.5					37.8	0.5
16.6	0.3					38.7	0.4
17.9			0.9			39.7	0.3
19.4	0.4					42.1	0.4
20.2	0.4					43.9	0.6
20.7	0.5					44.7	0.3
21.1	0.5					46.5				0.4
21.6	0.4					49.2				0.3
22.7	0.9					50.6	0.4
24.2	0.3					50.9	0.5
25	0.6					51.3	0.4
25.4			0.8			53.5				0.6
26.3			1.1			3.3	0.4
26.6	0.9					7.4	0.5
28.2	0.4					9.3	0.6
28.5	0.4					16.5	0.4
29.1	0.4					16.7	0.5
29.6	0.5					17.2	0.7
30.5	0.4					17.7	0.5
31.9	0.6					19.1	0.7
33.2	0.6					21.6	0.5
34.4	0.6					24.2	0.5
34.7			0.7			25.9	0.5
36.4	0.7					26.2	0.6
37.2	0.3					26.7	0.6
37.6	0.7					28.3	0.6
38.7	0.5					29.3	0.5
40.8	0.5					30.5				0.6
45.9	0.7					31	0.5
48.1	0.6					33.3				0.5
48.3	1.8					36.3	0.5
53	0.7					36.9				0.5
56	0.6					37.9	0.4
0.4	0.4					0.4	0.4
1.2	1.5					0.7	0.5
1.6	1.9					1.6	0.3
2.2	0.3					2.6	0.5
2.7	0.4					3.4			0.5
3.7	0.4					5.6	0.4
3.9	0.4					6.6	0.5
4.5	0.3					7.5	0.6
5.1	0.4					9.8	0.7
5.9	0.5					10.9	0.6
6.3	0.3					12	0.4
7	0.4					12.4	0.4
7.4	0.4					14.5	0.4
8.2	0.3					14.9	0.7
8.5	0.3					16.1	0.6
9.7	0.3					18.7	0.5
10.4	0.3					19.6	0.5
10.8	0.4					23.1	0.4
12.2	0.4					24.1	0.5
12.8	0.3					27.5				0.5
13.6	0.3					28.4	0.5
14.2	0.3					29.4	0.4
14.7	0.3					29.8	0.5
15	0.4					30.1	0.6
16.7	0.3					32	0.5
17.5	0.4					34	0.5
19.3	0.5					35				0.5
20.1	0.4					35.7				0.5
20.4	0.4					36.3	0.5
22.4	0.3					37.5				0.5
23.2	0.4					40.5	0.5
23.9	0.4					41.2				0.5
24.3	0.4					42.4	0.6
25.6			1.1			49.6	0.6
26.8	0.4					52.2	0.5
27.5	0.3					55.6	0.5
28.6	0.6					56.3	0.5
32.5	0.5					1.4	0.5
33.4	0.4					2.1	0.6
35.6	0.3					3	0.5
37.4	0.8					5.9	0.3
42.2	0.5					7.1	0.5
43.4	0.4					12.1	0.3
46.1	0.3					12.5	0.6
47.2	0.5					15.9	0.5
49	0.3					17.2	0.5
51.1	1					18.7	0.5
52.7	0.5					20.3	0.6
2.3	0.5					21.4	0.5
2.9	0.5					22.1	0.5
3.6	0.3					24.8				0.5
4.5	0.5					25.9	0.5
5.4	0.5					28.1	0.5
6.9	0.4					28.2	0.7
7.2	0.5					29.2		0.5
9.2	0.5					33.8	0.5
10.3	0.5					34.1	0.6
10.9	0.5					34.8			0.5
11.8	0.6					35.8	0.7
12.8	0.5					38.2	0.6
13.9	0.6					39.1	0.5
15.7	0.4					39.8	0.9
16.2	0.5					40.7	0.5
17.4	0.9					41.3	0.5
18.4	0.4					40.8				0.6
18.6	0.5					42	0.4
19.2	0.5					42.4	0.6
19.8	0.4					43	0.6
20.5	0.5					44.1				0.5
22.2	0.6					46.2	0.9
23.2	0.5					47.1	0.4
25.6	0.8					48.7	0.5
26.8	0.5					49.7	0.5
28.8	0.5					51.7	0.8
30.5	0.5					53	0.5
33.1	0.6					54.4	0.5
33.8	0.4					58.6	0.7
34.9	0.3
41.2	0.8
43.1	0.5
43.8	0.9
45.5	0.7
46.4	0.6
49.4	0.8
50.2	0.4
51.2	0.5
51.6	0.4
53.4	0.4
58.4	0.7

[truncated: 65 more sheets: Fig 2b, Fig 2c, Fig 2d, Fig 2e, Fig 3a, Fig 3b, Fig 3c, Fig 3e, Fig 4c, Fig 4e, Fig 4g, Fig 5a, Fig 5b, Fig 5d, Fig 5e, Fig 5f, Fig 5g, Fig 5j, Fig 6c, Fig 6d …]
